# Supplementary material for: ﻿On the type specimens of representatives of the subgenus Apterosoma Motschulsky, 1861 of the genus Chrysolina Motschulsky, 1861 (Coleoptera, Chrysomelidae)
Source: Zookeys. 2025 Sep 19;1252:97–110. doi: 10.3897/zookeys.1252.146087 (PMC12475927; doi:10.3897/zookeys.1252.146087)
Supplement: XML Treatment for Apterosoma [file zookeys.1252.146087-treatment1.xml]

<!DOCTYPE tp:taxon-treatment
  PUBLIC "-//TaxonX//DTD Taxonomic Treatment Publishing DTD v0 20100105//EN" "tax-treatment-NSO.dtd">
<tp:taxon-treatment xmlns:tp="http://www.plazi.org/taxpub"><tp:treatment-meta><kwd-group><label>Taxon classification</label><kwd>
              <named-content content-type="kingdom">Animalia</named-content>
            </kwd><kwd>
              <named-content content-type="order">Coleoptera</named-content>
            </kwd><kwd>
              <named-content content-type="family">Chrysomelidae</named-content>
            </kwd></kwd-group><mixed-citation publication-type="journal"><person-group><name><surname>Takemoto</surname><given-names>Takuya</given-names></name><name><surname>Bieńkowski</surname><given-names>Andrzej O.</given-names></name><name><surname>Saitoh</surname><given-names>Satoru</given-names></name></person-group><article-title>﻿On the type specimens of representatives of the subgenus <tp:taxon-name><tp:taxon-name-part taxon-name-part-type="genus" reg="Chrysolina"/><tp:taxon-name-part taxon-name-part-type="subgenus" reg="Apterosoma">Apterosoma</tp:taxon-name-part></tp:taxon-name> Motschulsky, 1861 of the genus <italic><tp:taxon-name><tp:taxon-name-part taxon-name-part-type="genus" reg="Chrysolina">Chrysolina</tp:taxon-name-part></tp:taxon-name></italic> Motschulsky, 1861 (<tp:taxon-name><tp:taxon-name-part taxon-name-part-type="order">Coleoptera</tp:taxon-name-part></tp:taxon-name>, <tp:taxon-name><tp:taxon-name-part taxon-name-part-type="family">Chrysomelidae</tp:taxon-name-part></tp:taxon-name>)</article-title><source>Zookeys</source><day>19</day><month>09</month><year>2025</year><volume>1252</volume><fpage>97</fpage><lpage>110</lpage><pub-id pub-id-type="doi">10.3897/zookeys.1252.146087</pub-id></mixed-citation></tp:treatment-meta><tp:nomenclature><label>﻿Subgenus</label><tp:taxon-name><object-id xmlns:xlink="http://www.w3.org/1999/xlink" content-type="arpha" xlink:type="simple">C2F11D9F-B507-5093-8FEC-68BD00BEA2A3</object-id>
            <tp:taxon-name-part taxon-name-part-type="genus" reg="Chrysolina"/>
            <tp:taxon-name-part taxon-name-part-type="subgenus" reg="Apterosoma">Apterosoma</tp:taxon-name-part>
          </tp:taxon-name><tp:taxon-authority>Motschulsky, 1861</tp:taxon-authority><tp:nomenclature-citation-list><tp:nomenclature-citation><tp:taxon-name>
                <tp:taxon-name-part taxon-name-part-type="genus" reg="Apterosoma">Apterosoma</tp:taxon-name-part>
              </tp:taxon-name><comment>Motschulsky, 1861: 23 [type species: <tp:taxon-name><tp:taxon-name-part taxon-name-part-type="genus" reg="Apterosoma">Apterosoma</tp:taxon-name-part> <tp:taxon-name-part taxon-name-part-type="species" reg="angusticollis">angusticollis</tp:taxon-name-part></tp:taxon-name> Motschulsky, by monotypy].</comment></tp:nomenclature-citation><tp:nomenclature-citation><tp:taxon-name>
                <tp:taxon-name-part taxon-name-part-type="genus" reg="Caudatochrysa">Caudatochrysa</tp:taxon-name-part>
              </tp:taxon-name><comment>Bechyné, 1950: 149 [type species: <tp:taxon-name><tp:taxon-name-part taxon-name-part-type="genus" reg="Apterosoma">Apterosoma</tp:taxon-name-part> <tp:taxon-name-part taxon-name-part-type="species" reg="angusticollis">angusticollis</tp:taxon-name-part></tp:taxon-name> Motschulsky]; <xref ref-type="bibr" rid="B2">Bieńkowski (2001)</xref> synonymized with <tp:taxon-name><tp:taxon-name-part taxon-name-part-type="genus" reg="Apterosoma">Apterosoma</tp:taxon-name-part></tp:taxon-name>.</comment></tp:nomenclature-citation></tp:nomenclature-citation-list></tp:nomenclature><ref-list><ref id="B2"><mixed-citation xmlns:xlink="http://www.w3.org/1999/xlink" xlink:type="simple"><person-group><name name-style="western"><surname>Bieńkowski</surname><given-names>OA</given-names></name></person-group> (<year>2001</year>) <article-title>A study on the genus <italic><tp:taxon-name><tp:taxon-name-part taxon-name-part-type="genus">Chrysolina</tp:taxon-name-part></tp:taxon-name></italic> MOTSCHULSKY, 1860, with a checklist of all the described subgenera, species, subspecies, and synonyms (<tp:taxon-name><tp:taxon-name-part taxon-name-part-type="order">Coleoptera</tp:taxon-name-part></tp:taxon-name>: <tp:taxon-name><tp:taxon-name-part taxon-name-part-type="family">Chrysomelidae</tp:taxon-name-part></tp:taxon-name>: <tp:taxon-name><tp:taxon-name-part taxon-name-part-type="subfamily">Chrysomelinae</tp:taxon-name-part></tp:taxon-name>).</article-title><source>Genus</source><volume>12</volume>(<issue>2</issue>): <fpage>105</fpage>–<lpage>235</lpage>.</mixed-citation></ref></ref-list></tp:taxon-treatment>
