# Supplementary material for: ﻿On the type specimens of representatives of the subgenus Apterosoma Motschulsky, 1861 of the genus Chrysolina Motschulsky, 1861 (Coleoptera, Chrysomelidae)
Source: Zookeys. 2025 Sep 19;1252:97–110. doi: 10.3897/zookeys.1252.146087 (PMC12475927; doi:10.3897/zookeys.1252.146087)
Supplement: XML Treatment for Chrysolina angusticollis [file zookeys.1252.146087-treatment2.xml]

<!DOCTYPE tp:taxon-treatment
  PUBLIC "-//TaxonX//DTD Taxonomic Treatment Publishing DTD v0 20100105//EN" "tax-treatment-NSO.dtd">
<tp:taxon-treatment xmlns:tp="http://www.plazi.org/taxpub"><tp:treatment-meta><kwd-group><label>Taxon classification</label><kwd>
              <named-content content-type="kingdom">Animalia</named-content>
            </kwd><kwd>
              <named-content content-type="order">Coleoptera</named-content>
            </kwd><kwd>
              <named-content content-type="family">Chrysomelidae</named-content>
            </kwd></kwd-group><mixed-citation publication-type="journal"><person-group><name><surname>Takemoto</surname><given-names>Takuya</given-names></name><name><surname>Bieńkowski</surname><given-names>Andrzej O.</given-names></name><name><surname>Saitoh</surname><given-names>Satoru</given-names></name></person-group><article-title>﻿On the type specimens of representatives of the subgenus <tp:taxon-name><tp:taxon-name-part taxon-name-part-type="genus" reg="Chrysolina"/><tp:taxon-name-part taxon-name-part-type="subgenus" reg="Apterosoma">Apterosoma</tp:taxon-name-part></tp:taxon-name> Motschulsky, 1861 of the genus <italic><tp:taxon-name><tp:taxon-name-part taxon-name-part-type="genus" reg="Chrysolina">Chrysolina</tp:taxon-name-part></tp:taxon-name></italic> Motschulsky, 1861 (<tp:taxon-name><tp:taxon-name-part taxon-name-part-type="order">Coleoptera</tp:taxon-name-part></tp:taxon-name>, <tp:taxon-name><tp:taxon-name-part taxon-name-part-type="family">Chrysomelidae</tp:taxon-name-part></tp:taxon-name>)</article-title><source>Zookeys</source><day>19</day><month>09</month><year>2025</year><volume>1252</volume><fpage>97</fpage><lpage>110</lpage><pub-id pub-id-type="doi">10.3897/zookeys.1252.146087</pub-id></mixed-citation></tp:treatment-meta><tp:nomenclature><label>﻿</label><tp:taxon-name><object-id xmlns:xlink="http://www.w3.org/1999/xlink" content-type="arpha" xlink:type="simple">83B50CA0-25D2-5732-97E0-D7319F3E7408</object-id>
            <tp:taxon-name-part taxon-name-part-type="genus" reg="Chrysolina">Chrysolina</tp:taxon-name-part>
            <tp:taxon-name-part taxon-name-part-type="species" reg="angusticollis">angusticollis</tp:taxon-name-part>
          </tp:taxon-name><tp:taxon-authority>(Motschulsky, 1861)</tp:taxon-authority><xref ref-type="fig" rid="F2">Figs 2</xref><xref ref-type="fig" rid="F3">, 3A–J</xref><xref ref-type="fig" rid="F4">, 4</xref><tp:nomenclature-citation-list><tp:nomenclature-citation><tp:taxon-name>
                <tp:taxon-name-part taxon-name-part-type="genus" reg="Apterosoma">Apterosoma</tp:taxon-name-part> <tp:taxon-name-part taxon-name-part-type="species" reg="angusticollis">angusticollis</tp:taxon-name-part></tp:taxon-name><comment>Motschulsky, 1861: 23 (Japan, syntype in <named-content xmlns:xlink="http://www.w3.org/1999/xlink" content-type="dwc:institutional_code" xlink:title="Zoological Museum of Moscow State University" xlink:href="http://grbio.org/institution/zoological-museum-moscow-lomonosov-state-university" xlink:type="simple">ZMMU</named-content>).</comment></tp:nomenclature-citation><tp:nomenclature-citation><tp:taxon-name>
                <tp:taxon-name-part taxon-name-part-type="genus" reg="Chrysomela">Chrysomela</tp:taxon-name-part> <tp:taxon-name-part taxon-name-part-type="species" reg="japana">japana</tp:taxon-name-part></tp:taxon-name><comment>Baly, 1874: 171 (Hakodadi, Japan, syntypes in <named-content xmlns:xlink="http://www.w3.org/1999/xlink" content-type="dwc:institutional_code" xlink:title="Natural History Museum, London" xlink:href="http://grbio.org/institution/natural-history-museum-london" xlink:type="simple">BMNH</named-content>).</comment></tp:nomenclature-citation></tp:nomenclature-citation-list></tp:nomenclature><tp:treatment-sec sec-type="type material" id="SECID0ESXAE"><title>Type material examined.</title><p><bold><italic>Syntype</italic></bold> • 1 ♀ (<named-content xmlns:xlink="http://www.w3.org/1999/xlink" content-type="dwc:institutional_code" xlink:title="Zoological Museum of Moscow State University" xlink:href="http://grbio.org/institution/zoological-museum-moscow-lomonosov-state-university" xlink:type="simple">ZMMU</named-content>), [Yellow card with no text] // Type // <tp:taxon-name><tp:taxon-name-part taxon-name-part-type="genus" reg="Apterosoma">Apterosoma</tp:taxon-name-part></tp:taxon-name> / <tp:taxon-name><tp:taxon-name-part taxon-name-part-type="genus" reg="Chrysolina"/><tp:taxon-name-part taxon-name-part-type="species" reg="angusticollis">angusticollis</tp:taxon-name-part></tp:taxon-name> / Motch / Japan. [typed on a yellow card].</p><fig id="F2" position="float" orientation="portrait"><object-id xmlns:xlink="http://www.w3.org/1999/xlink" content-type="doi" xlink:type="simple">10.3897/zookeys.1252.146087.figure2</object-id><object-id xmlns:xlink="http://www.w3.org/1999/xlink" content-type="arpha" xlink:type="simple">BF273A5B-5669-5859-B919-83CA5B24E43A</object-id><label>Figure 2.</label><caption><p><italic><tp:taxon-name><tp:taxon-name-part taxon-name-part-type="genus" reg="Chrysolina">Chrysolina</tp:taxon-name-part> <tp:taxon-name-part taxon-name-part-type="species" reg="angusticollis">angusticollis</tp:taxon-name-part></tp:taxon-name></italic> (Motschulsky, 1861), syntype. <bold>A.</bold> habitus, dorsal view <bold>B.</bold> habitus, lateral view <bold>C.</bold> labels. Photographs by Andrzej O. Bieńkowski.</p></caption><graphic xmlns:xlink="http://www.w3.org/1999/xlink" xlink:href="zookeys-1252-097_article-146087__-g002.jpg" position="float" orientation="portrait" xlink:type="simple" id="oo_1419988.jpg"><uri content-type="original_file" xlink:type="simple">https://binary.pensoft.net/fig/1419988</uri></graphic></fig></tp:treatment-sec><tp:treatment-sec sec-type="description" id="SECID0EOZAE"><title>Measurements of syntype.</title><p>HW 2.53 mm; PEL 8.76 mm; EL 6.86 mm; EW 5.70 mm; APW 2.74 mm; <abbrev xmlns:xlink="http://www.w3.org/1999/xlink" xlink:title="maximum pronotum width" id="ABBRID0EUZAE" xlink:type="simple">MPW</abbrev> 3.91 mm; PPW 3.69 mm; PL 2.43 mm.</p></tp:treatment-sec><tp:treatment-sec sec-type="material" id="SECID0EYZAE"><title>Additional material examined.</title><p><bold>Japan.</bold> Hokkaido: • 1 ♀ (<named-content xmlns:xlink="http://www.w3.org/1999/xlink" content-type="dwc:institutional_code" xlink:title="Systematic Entomology Collection, Hokkaido University" xlink:href="http://grbio.org/institution/hokkaido-university" xlink:type="simple">SEHU</named-content>), Mt. Yokotsu, Mt. Eboshi, near Hakodate, 19. IX. 1959, K. Munakata leg., MUNAKATA Coll., <named-content xmlns:xlink="http://www.w3.org/1999/xlink" content-type="dwc:institutional_code" xlink:title="Systematic Entomology Collection, Hokkaido University" xlink:href="http://grbio.org/institution/hokkaido-university" xlink:type="simple">SEHU</named-content> JAPAN, 2019, TT0000350; • 1 ♀ (<named-content xmlns:xlink="http://www.w3.org/1999/xlink" content-type="dwc:institutional_code" xlink:title="Systematic Entomology Collection, Hokkaido University" xlink:href="http://grbio.org/institution/hokkaido-university" xlink:type="simple">SEHU</named-content>), Osima, Penins., Sengen-dake; 4–6.IX.1970, M. Suwa leg., TT0000348; • 2 ♀ (<named-content xmlns:xlink="http://www.w3.org/1999/xlink" content-type="dwc:institutional_code" xlink:title="Systematic Entomology Collection, Hokkaido University" xlink:href="http://grbio.org/institution/hokkaido-university" xlink:type="simple">SEHU</named-content>), Hakodate, Hakodate-yama, 20.VII.2015, H. Takizawa leg., H. Takizawa Coll., <named-content xmlns:xlink="http://www.w3.org/1999/xlink" content-type="dwc:institutional_code" xlink:title="Systematic Entomology Collection, Hokkaido University" xlink:href="http://grbio.org/institution/hokkaido-university" xlink:type="simple">SEHU</named-content> JAPAN, 2012 [typed on a green card], TT0000336, 337; Aomori Pref.: • 1 ♀ (<named-content xmlns:xlink="http://www.w3.org/1999/xlink" content-type="dwc:institutional_code" xlink:title="Systematic Entomology Collection, Hokkaido University" xlink:href="http://grbio.org/institution/hokkaido-university" xlink:type="simple">SEHU</named-content>), Zyuniko, 22.VI.1970, A. Abe leg, TT0000335; • 1 ♀ (<named-content xmlns:xlink="http://www.w3.org/1999/xlink" content-type="dwc:institutional_code" xlink:title="Systematic Entomology Collection, Hokkaido University" xlink:href="http://grbio.org/institution/hokkaido-university" xlink:type="simple">SEHU</named-content>), Shitsukari, Higashi-dôri vill., 13.VI.2003, Satoshi Araki leg., TT0000349.</p></tp:treatment-sec><tp:treatment-sec sec-type="distribution" id="SECID0E31AE"><title>Distribution</title><p>(of <italic><tp:taxon-name><tp:taxon-name-part taxon-name-part-type="genus" reg="Chrysolina">Ch.</tp:taxon-name-part> <tp:taxon-name-part taxon-name-part-type="species" reg="angusticollis">angusticollis</tp:taxon-name-part></tp:taxon-name></italic> treated as Morphological group A, B and C: Unit A-1, A-2, B-1, B-2, C-1, C-2 and C-3). Japan: Hokkaido, Honshu (Aomori Pref.).</p></tp:treatment-sec><tp:treatment-sec sec-type="remarks" id="SECID0EN2AE"><title>Remarks.</title><p><italic><tp:taxon-name><tp:taxon-name-part taxon-name-part-type="genus" reg="Chrysolina">Ch.</tp:taxon-name-part> <tp:taxon-name-part taxon-name-part-type="species" reg="angusticollis">angusticollis</tp:taxon-name-part></tp:taxon-name></italic> is most likely described from a monotype of a female. Species of subgenus <tp:taxon-name><tp:taxon-name-part taxon-name-part-type="genus" reg="Chrysolina"/><tp:taxon-name-part taxon-name-part-type="subgenus" reg="Apterosoma">Apterosoma</tp:taxon-name-part></tp:taxon-name> are difficult to identify from external traits, and since the syntype is a single female, it is difficult to determine which units in the <italic><tp:taxon-name><tp:taxon-name-part taxon-name-part-type="genus" reg="Chrysolina">Ch.</tp:taxon-name-part> <tp:taxon-name-part taxon-name-part-type="species" reg="angusticollis">angusticollis</tp:taxon-name-part></tp:taxon-name></italic> species complex in northern Japan can be assigned to the name “<italic><tp:taxon-name><tp:taxon-name-part taxon-name-part-type="genus" reg="Chrysolina">Ch.</tp:taxon-name-part> <tp:taxon-name-part taxon-name-part-type="species" reg="angusticollis">angusticollis</tp:taxon-name-part></tp:taxon-name></italic>”. Each unit can be identified by their male genitalia, hind wings, distribution area and in some cases, coloration, elytral punctation, and body size. Males of most units can be reliably identified by the median lobes of their genitalia, while females can only be identified by the shape of their hind wings.</p><p>Therefore, we attempted to identify them through the following two methods:</p><list list-type="order"><list-item><p>Estimation based on type locality: As we mentioned above, <xref ref-type="bibr" rid="B12">Motschulsky (1861)</xref> recorded only “JAPAN” as the type locality in the original description, but according to <xref ref-type="bibr" rid="B16">Savitsky (2020)</xref>, the species described by <xref ref-type="bibr" rid="B12">Motschulsky (1861)</xref>, including 
                            <italic><tp:taxon-name><tp:taxon-name-part taxon-name-part-type="genus" reg="Chrysolina">Ch.</tp:taxon-name-part> <tp:taxon-name-part taxon-name-part-type="species" reg="angusticollis">angusticollis</tp:taxon-name-part></tp:taxon-name></italic>, were collected in the environs of Hakodate city (Oshima Dist., in the south of Hokkaido Isl.), or in the northern part of Honshu Isl. between Tokyo city and Tsugaru Strait by Mrs E.S. Goshkevitch in 1858 or earlier. The units distributed in the above-mentioned area are Unit B-1, Unit C-1 and Unit D, but Unit D is unlikely to be the relevant unit because it is only distributed in narrow regions of high altitude.
                        </p></list-item><list-item><p>Checking of the syntype’s external traits: First, we examined the elytral surfaces of the syntype and found microscopic surface structure. The units displaying this microscopic surface structure on the elytra in the female are morphological groups A, B, C, and EI: Units A-1, A-2, B-1, B-2, C-1, C-2, C-3, EI-1 and EI-2 (<xref ref-type="bibr" rid="B15">Saitoh et al. 2008</xref>; <xref ref-type="bibr" rid="B13">Saitoh 2010</xref>, <xref ref-type="bibr" rid="B14">2012</xref>).
</p></list-item></list><p>Next, we checked the shape of the hind wing of the syntype, which is expanded apically, pinched before the tip and expanded 2/5 length from the tip (Fig. <xref ref-type="fig" rid="F3">3A</xref>). In <italic><tp:taxon-name><tp:taxon-name-part taxon-name-part-type="genus" reg="Chrysolina">Ch.</tp:taxon-name-part> <tp:taxon-name-part taxon-name-part-type="species" reg="angusticollis">angusticollis</tp:taxon-name-part></tp:taxon-name></italic> species complex in northern Japan, only units B-1, C-1, 2, 3 and D exhibit a hindwing shape that is pinched before the tip. We examined individuals with this hindwing shape that were found in the vicinity of the collection site, estimated using method 1 and found individuals with hindwings similar to this hindwing shape in several localities in Hokkaido and Honshu. In these units, we found some variation in hind wing shape, the tip of which tended to be shorter in Unit B-1 and longer in Unit C-1 and in the syntype. Based on the above results, we have determined that syntype is very likely the equivalent of Unit C-1.</p><fig id="F3" position="float" orientation="portrait"><object-id xmlns:xlink="http://www.w3.org/1999/xlink" content-type="doi" xlink:type="simple">10.3897/zookeys.1252.146087.figure3</object-id><object-id xmlns:xlink="http://www.w3.org/1999/xlink" content-type="arpha" xlink:type="simple">72F8FA26-F67A-5724-B59B-58D4750A843B</object-id><label>Figure 3.</label><caption><p>Hind wing of <italic><tp:taxon-name><tp:taxon-name-part taxon-name-part-type="genus" reg="Chrysolina">Chrysolina</tp:taxon-name-part> <tp:taxon-name-part taxon-name-part-type="species" reg="angusticollis">angusticollis</tp:taxon-name-part></tp:taxon-name></italic>, females (<bold>A-J</bold>) and <italic><tp:taxon-name><tp:taxon-name-part taxon-name-part-type="genus" reg="Chrysolina">Chrysolina</tp:taxon-name-part> <tp:taxon-name-part taxon-name-part-type="species" reg="aino">aino</tp:taxon-name-part></tp:taxon-name></italic>, males (<bold>I-K</bold>). <bold>A.</bold> Syntype; <bold>B–D.</bold> Unit C-1. <bold>B.</bold> TT0000333; <bold>C.</bold> TT0000337; <bold>D.</bold> TT0000367; <bold>E–H.</bold> Unit B-1. <bold>E.</bold> TT0000335; <bold>F.</bold> TT0000368; <bold>G.</bold> TT0000342; <bold>H.</bold> TT0000369; <bold>I, J.</bold> Syntypes of <italic><tp:taxon-name><tp:taxon-name-part taxon-name-part-type="genus" reg="Chrysomela">Chrysomela</tp:taxon-name-part> <tp:taxon-name-part taxon-name-part-type="species" reg="japana">japana</tp:taxon-name-part></tp:taxon-name></italic>. <bold>I.</bold> Fig. <xref ref-type="fig" rid="F4">4G–I</xref>; <bold>J.</bold> Fig. <xref ref-type="fig" rid="F4">4D–F</xref>; <bold>K.</bold> Holotype; <bold>L.</bold> Paratype (0000002423); <bold>M.</bold> Unit EII-2 (TT0000338). Photographs by Takuya Takemoto.</p></caption><graphic xmlns:xlink="http://www.w3.org/1999/xlink" xlink:href="zookeys-1252-097_article-146087__-g003.jpg" position="float" orientation="portrait" xlink:type="simple" id="oo_1419989.jpg"><uri content-type="original_file" xlink:type="simple">https://binary.pensoft.net/fig/1419989</uri></graphic></fig><p><xref ref-type="bibr" rid="B11">Mochizuki and Tsunekawa (1937)</xref> recorded <italic><tp:taxon-name><tp:taxon-name-part taxon-name-part-type="genus" reg="Chrysolina">Ch.</tp:taxon-name-part> <tp:taxon-name-part taxon-name-part-type="species" reg="angusticollis">angusticollis</tp:taxon-name-part></tp:taxon-name></italic> from Korea for the first time, but this record is excluded here because it is not an appropriate distribution, assuming that <italic><tp:taxon-name><tp:taxon-name-part taxon-name-part-type="genus" reg="Chrysolina">Ch.</tp:taxon-name-part> <tp:taxon-name-part taxon-name-part-type="species" reg="angusticollis">angusticollis</tp:taxon-name-part></tp:taxon-name></italic> is treated as Morphological group A, B and C: Units A-1, A-2, B-1, B-2, C-1, C-2 and C-3, as indicated above. <xref ref-type="bibr" rid="B10">Krivolutskaya and Medvedev (1966)</xref> recorded this species from Kunashiri Isl. for the first time. Later on, <xref ref-type="bibr" rid="B5">Dubeshko and Medvedev (1989)</xref> recorded this species from “Amur region” and “South Kuriles”. Subsequently the specimen from Kunashiri Isl. was identified by <xref ref-type="bibr" rid="B3">Bieńkowski (2007)</xref> as <italic><tp:taxon-name><tp:taxon-name-part taxon-name-part-type="genus" reg="Chrysolina">Ch.</tp:taxon-name-part> <tp:taxon-name-part taxon-name-part-type="species" reg="porosirensis">porosirensis</tp:taxon-name-part></tp:taxon-name></italic>. The record from the Amur region was first made by <xref ref-type="bibr" rid="B7">Jacobson (1893)</xref>, although later he reexamined these specimens and described them as a new species <tp:taxon-name><tp:taxon-name-part taxon-name-part-type="genus" reg="Chrysolina">Chrysolina</tp:taxon-name-part> (<tp:taxon-name-part taxon-name-part-type="subgenus" reg="Anopachys">Anopachys</tp:taxon-name-part>) <tp:taxon-name-part taxon-name-part-type="species" reg="lineigera">lineigera</tp:taxon-name-part></tp:taxon-name> (Jacobson, 1901). Therefore, <italic><tp:taxon-name><tp:taxon-name-part taxon-name-part-type="genus" reg="Chrysolina">Ch.</tp:taxon-name-part> <tp:taxon-name-part taxon-name-part-type="species" reg="angusticollis">angusticollis</tp:taxon-name-part></tp:taxon-name></italic> is currently distributed only in Japan. According to <xref ref-type="bibr" rid="B2">Bieńkowski (2001)</xref>, there is a specimen collected from Honshu, Yokohama as “Additional specimens”, but the record of <italic><tp:taxon-name><tp:taxon-name-part taxon-name-part-type="genus" reg="Chrysolina">Ch.</tp:taxon-name-part> <tp:taxon-name-part taxon-name-part-type="species" reg="angusticollis">angusticollis</tp:taxon-name-part></tp:taxon-name></italic> from Yokohama should be confirmed because we have not been able to find any other records or identify any specimens from that locality.</p><p>We also checked the syntypes of <italic><tp:taxon-name><tp:taxon-name-part taxon-name-part-type="genus" reg="Chrysomela">Chrysomela</tp:taxon-name-part> <tp:taxon-name-part taxon-name-part-type="species" reg="japana">japana</tp:taxon-name-part></tp:taxon-name></italic> Baly, 1874, the only junior synonym of <italic><tp:taxon-name><tp:taxon-name-part taxon-name-part-type="genus" reg="Chrysolina">Ch.</tp:taxon-name-part> <tp:taxon-name-part taxon-name-part-type="species" reg="angusticollis">angusticollis</tp:taxon-name-part></tp:taxon-name></italic>, and which units they correspond to. There are three specimens (one male and two females) of the syntypes of <italic><tp:taxon-name><tp:taxon-name-part taxon-name-part-type="genus" reg="Chrysomela">Chrysomela</tp:taxon-name-part> <tp:taxon-name-part taxon-name-part-type="species" reg="japana">japana</tp:taxon-name-part></tp:taxon-name></italic> in <named-content xmlns:xlink="http://www.w3.org/1999/xlink" content-type="dwc:institutional_code" xlink:title="Natural History Museum, London" xlink:href="http://grbio.org/institution/natural-history-museum-london" xlink:type="simple">BMNH</named-content>, and according to <xref ref-type="bibr" rid="B1">Baly (1874)</xref>, the first specimen (Fig. <xref ref-type="fig" rid="F4">4A–C</xref>) was collected from “Hakodadi” by Mr Whitely in the Lewis Collection, the second specimen (Fig. <xref ref-type="fig" rid="F4">4D–F</xref>) was collected from “Japan” by Mr Moor in the Baly collection, and the third specimen (Fig. <xref ref-type="fig" rid="F4">4G–I</xref>) was collected from “Manchuria” by Mr Bowring. If the data on these labels is correct, the first specimens should correspond to Unit C-1, but the second specimen is in a similar situation to the syntype of <italic><tp:taxon-name><tp:taxon-name-part taxon-name-part-type="genus" reg="Chrysolina">Ch.</tp:taxon-name-part> <tp:taxon-name-part taxon-name-part-type="species" reg="angusticollis">angusticollis</tp:taxon-name-part></tp:taxon-name></italic>, and the shape of the hindwing must be confirmed. As for the third specimen, it could possibly be the only record from China.</p><fig id="F4" position="float" orientation="portrait"><object-id xmlns:xlink="http://www.w3.org/1999/xlink" content-type="doi" xlink:type="simple">10.3897/zookeys.1252.146087.figure4</object-id><object-id xmlns:xlink="http://www.w3.org/1999/xlink" content-type="arpha" xlink:type="simple">C6CF65F9-8573-5C07-B8B7-F54ADC5FE1E1</object-id><label>Figure 4.</label><caption><p><italic><tp:taxon-name><tp:taxon-name-part taxon-name-part-type="genus" reg="Chrysomela">Chrysomela</tp:taxon-name-part> <tp:taxon-name-part taxon-name-part-type="species" reg="japana">japana</tp:taxon-name-part></tp:taxon-name></italic> Baly, 1874, syntypes. <bold>A.</bold> Male habitus, dorsal view; <bold>B.</bold> Female habitus, lateral view; <bold>C.</bold> Labels; <bold>D.</bold> Female habitus, dorsal view; <bold>E.</bold> Male habitus, lateral view; <bold>F.</bold> Labels; <bold>G.</bold> Female habitus, dorsal view; <bold>H.</bold> Female habitus, lateral view; <bold>I.</bold> Labels. Photographs by Takuya Takemoto.</p></caption><graphic xmlns:xlink="http://www.w3.org/1999/xlink" xlink:href="zookeys-1252-097_article-146087__-g004.jpg" position="float" orientation="portrait" xlink:type="simple" id="oo_1419990.jpg"><uri content-type="original_file" xlink:type="simple">https://binary.pensoft.net/fig/1419990</uri></graphic></fig><p>We checked the shape of the hind wing of the second (Fig. <xref ref-type="fig" rid="F4">4D–F</xref>) and third (Fig. <xref ref-type="fig" rid="F4">4G–I</xref>) syntypes, and found that each is expanded apically, pinched before the tip, and expanded at 2/5 length from the tip (Fig. <xref ref-type="fig" rid="F3">3I, J</xref>) as seen in Unit C-1</p><p>We checked the elytral surfaces of these syntypes and found microscopic surface structure. Although we cannot state here whether <italic><tp:taxon-name><tp:taxon-name-part taxon-name-part-type="genus" reg="Chrysolina">Ch.</tp:taxon-name-part> <tp:taxon-name-part taxon-name-part-type="species" reg="angusticollis">angusticollis</tp:taxon-name-part></tp:taxon-name></italic> is distributed in China, we found that at least all syntypes of <italic><tp:taxon-name><tp:taxon-name-part taxon-name-part-type="genus" reg="Chrysomela">Chrysomela</tp:taxon-name-part> <tp:taxon-name-part taxon-name-part-type="species" reg="japana">japana</tp:taxon-name-part></tp:taxon-name></italic> are extremely similar to Unit C-1.</p></tp:treatment-sec><ref-list><ref id="B12"><mixed-citation xmlns:xlink="http://www.w3.org/1999/xlink" xlink:type="simple"><person-group><name name-style="western"><surname>Motschulsky</surname><given-names>VI</given-names></name></person-group> (<year>1861</year>) <article-title>Insectes du Japon.</article-title><source>Etudes Entomologiques</source><volume>9</volume>: <fpage>4</fpage>–<lpage>39</lpage>.</mixed-citation></ref><ref id="B16"><mixed-citation xmlns:xlink="http://www.w3.org/1999/xlink" xlink:type="simple"><person-group><name name-style="western"><surname>Savitsky</surname><given-names>VY</given-names></name></person-group> (<year>2020</year>) <article-title>On little-known species of Weevils (<tp:taxon-name><tp:taxon-name-part taxon-name-part-type="order">Coleoptera</tp:taxon-name-part></tp:taxon-name>, <tp:taxon-name><tp:taxon-name-part taxon-name-part-type="family">Curculionidae</tp:taxon-name-part></tp:taxon-name>) described by B. I. Motschulsky from Japan, and so sonomic position of the subgenus Nipponoblosyrus Korotyaev.</article-title><source>Entomological Review</source><volume>99</volume>(<issue>2</issue>): <fpage>435</fpage>–<lpage>447</lpage>. [In Russian]</mixed-citation></ref><ref id="B15"><mixed-citation xmlns:xlink="http://www.w3.org/1999/xlink" xlink:type="simple"><person-group><name name-style="western"><surname>Saitoh</surname><given-names>S</given-names></name><name name-style="western"><surname>Miyai</surname><given-names>S</given-names></name><name name-style="western"><surname>Katakura</surname><given-names>H</given-names></name></person-group> (<year>2008</year>) <article-title>Geographical variation and diversification in the flightless leaf beetles of the <italic><tp:taxon-name><tp:taxon-name-part taxon-name-part-type="genus">Chrysolina</tp:taxon-name-part> <tp:taxon-name-part taxon-name-part-type="species">angusticollis</tp:taxon-name-part></tp:taxon-name></italic> species complex (<tp:taxon-name><tp:taxon-name-part taxon-name-part-type="family">Chrysomelidae</tp:taxon-name-part></tp:taxon-name>, <tp:taxon-name><tp:taxon-name-part taxon-name-part-type="order">Coleoptera</tp:taxon-name-part></tp:taxon-name>) in northern Japan. Biological Journal of the Linnean Society.</article-title><source>Linnean Society of London</source><volume>93</volume>(<issue>3</issue>): <fpage>557</fpage>–<lpage>578</lpage>. <ext-link xlink:href="10.1111/j.1095-8312.2007.00888.x" ext-link-type="doi" xlink:type="simple">https://doi.org/10.1111/j.1095-8312.2007.00888.x</ext-link></mixed-citation></ref><ref id="B13"><mixed-citation xmlns:xlink="http://www.w3.org/1999/xlink" xlink:type="simple"><person-group><name name-style="western"><surname>Saitoh</surname><given-names>S</given-names></name></person-group> (<year>2010</year>) <article-title>Geographic variation in morphological characters of the <italic><tp:taxon-name><tp:taxon-name-part taxon-name-part-type="genus">Chrysolina</tp:taxon-name-part> <tp:taxon-name-part taxon-name-part-type="species">angusticollis</tp:taxon-name-part></tp:taxon-name></italic> species complex (<tp:taxon-name><tp:taxon-name-part taxon-name-part-type="order">Coleoptera</tp:taxon-name-part></tp:taxon-name>, <tp:taxon-name><tp:taxon-name-part taxon-name-part-type="family">Chrysomelidae</tp:taxon-name-part></tp:taxon-name>) in Northern Japan. Coleopterists’.</article-title><source>News</source><volume>170</volume>: <fpage>1</fpage>–<lpage>11</lpage>. [in Japanese]</mixed-citation></ref><ref id="B14"><mixed-citation xmlns:xlink="http://www.w3.org/1999/xlink" xlink:type="simple"><person-group><name name-style="western"><surname>Saitoh</surname><given-names>S</given-names></name></person-group> (<year>2012</year>) <article-title>The genus <italic><tp:taxon-name><tp:taxon-name-part taxon-name-part-type="genus">Chrysolina</tp:taxon-name-part></tp:taxon-name></italic> (<tp:taxon-name><tp:taxon-name-part taxon-name-part-type="order">Coleoptera</tp:taxon-name-part></tp:taxon-name>, <tp:taxon-name><tp:taxon-name-part taxon-name-part-type="family">Chrysomelidae</tp:taxon-name-part></tp:taxon-name>) of Japan.</article-title><source>Gekkan-mushi</source><volume>491</volume>: <fpage>10</fpage>–<lpage>26</lpage>. [in Japanese]</mixed-citation></ref><ref id="B11"><mixed-citation xmlns:xlink="http://www.w3.org/1999/xlink" xlink:type="simple"><person-group><name name-style="western"><surname>Mochizuki</surname><given-names>M</given-names></name><name name-style="western"><surname>Tsunekawa</surname><given-names>W</given-names></name></person-group> (<year>1937</year>) <article-title>A list of <tp:taxon-name><tp:taxon-name-part taxon-name-part-type="order">Coleoptera</tp:taxon-name-part></tp:taxon-name> from Middle-Korea.</article-title><source>The Journal of Chosen Natural History Society</source><volume>22</volume>: <fpage>75</fpage>–<lpage>93</lpage>.</mixed-citation></ref><ref id="B10"><mixed-citation xmlns:xlink="http://www.w3.org/1999/xlink" xlink:type="simple"><person-group><name name-style="western"><surname>Krivolutskaya</surname><given-names>GO</given-names></name><name name-style="western"><surname>Medvedev</surname><given-names>LN</given-names></name></person-group> (<year>1966</year>) Medvedev L.N. New forms of leaf beetles (<tp:taxon-name><tp:taxon-name-part taxon-name-part-type="order">Coleoptera</tp:taxon-name-part></tp:taxon-name>, <tp:taxon-name><tp:taxon-name-part taxon-name-part-type="family">Chrysomelidae</tp:taxon-name-part></tp:taxon-name>) from the Kuril Islands. Entomofauna of forests of the Kuril Islands, Kamchatka Peninsula, Magadan region. Moscow-Leningrad: Nauka, 39–44. [in Russian]</mixed-citation></ref><ref id="B5"><mixed-citation xmlns:xlink="http://www.w3.org/1999/xlink" xlink:type="simple"><person-group><name name-style="western"><surname>Dubeshko</surname><given-names>LN</given-names></name><name name-style="western"><surname>Medvedev</surname><given-names>LN</given-names></name></person-group> (<year>1989</year>) [Ecology of leafhoppers of Siberia and the Far East.] Irkutsk: Irkutsk University Press, 224 pp. [in Russian]</mixed-citation></ref><ref id="B3"><mixed-citation xmlns:xlink="http://www.w3.org/1999/xlink" xlink:type="simple"><person-group><name name-style="western"><surname>Bieńkowski</surname><given-names>OA</given-names></name></person-group> (<year>2007</year>) A Monograph of the genus <italic><tp:taxon-name><tp:taxon-name-part taxon-name-part-type="genus">Chrysolina</tp:taxon-name-part></tp:taxon-name></italic> Motschulsky, 1860 (<tp:taxon-name><tp:taxon-name-part taxon-name-part-type="order">Coleoptera</tp:taxon-name-part></tp:taxon-name>: <tp:taxon-name><tp:taxon-name-part taxon-name-part-type="family">Chrysomelidae</tp:taxon-name-part></tp:taxon-name>) of the world. Part 1. Moscow: Techpolygraphcentre Publ., 417 pp.</mixed-citation></ref><ref id="B7"><mixed-citation xmlns:xlink="http://www.w3.org/1999/xlink" xlink:type="simple"><person-group><name name-style="western"><surname>Jacobson</surname><given-names>G</given-names></name></person-group> (<year>1893</year>) <article-title>Über einige <tp:taxon-name><tp:taxon-name-part taxon-name-part-type="family">Chrysomelidae</tp:taxon-name-part></tp:taxon-name> aus Sibirien.</article-title><source>Horae Societatis Entomologicae Rossicae</source><volume>27</volume>: <fpage>122</fpage>–<lpage>126</lpage>.</mixed-citation></ref><ref id="B2"><mixed-citation xmlns:xlink="http://www.w3.org/1999/xlink" xlink:type="simple"><person-group><name name-style="western"><surname>Bieńkowski</surname><given-names>OA</given-names></name></person-group> (<year>2001</year>) <article-title>A study on the genus <italic><tp:taxon-name><tp:taxon-name-part taxon-name-part-type="genus">Chrysolina</tp:taxon-name-part></tp:taxon-name></italic> MOTSCHULSKY, 1860, with a checklist of all the described subgenera, species, subspecies, and synonyms (<tp:taxon-name><tp:taxon-name-part taxon-name-part-type="order">Coleoptera</tp:taxon-name-part></tp:taxon-name>: <tp:taxon-name><tp:taxon-name-part taxon-name-part-type="family">Chrysomelidae</tp:taxon-name-part></tp:taxon-name>: <tp:taxon-name><tp:taxon-name-part taxon-name-part-type="subfamily">Chrysomelinae</tp:taxon-name-part></tp:taxon-name>).</article-title><source>Genus</source><volume>12</volume>(<issue>2</issue>): <fpage>105</fpage>–<lpage>235</lpage>.</mixed-citation></ref><ref id="B1"><mixed-citation xmlns:xlink="http://www.w3.org/1999/xlink" xlink:type="simple"><person-group><name name-style="western"><surname>Baly</surname><given-names>JS</given-names></name></person-group> (<year>1874</year>) <article-title>Catalogue of the phytophagous <tp:taxon-name><tp:taxon-name-part taxon-name-part-type="order">Coleoptera</tp:taxon-name-part></tp:taxon-name> of Japan, with descriptions of the species new to science.</article-title><source>Transactions of the Royal Entomological Society of London</source><volume>1874</volume>(<issue>2</issue>): <fpage>161</fpage>–<lpage>217</lpage>. <ext-link xlink:href="10.1111/j.1365-2311.1874.tb00164.x" ext-link-type="doi" xlink:type="simple">https://doi.org/10.1111/j.1365-2311.1874.tb00164.x</ext-link></mixed-citation></ref></ref-list></tp:taxon-treatment>
