# Supplementary material for: ﻿On the type specimens of representatives of the subgenus Apterosoma Motschulsky, 1861 of the genus Chrysolina Motschulsky, 1861 (Coleoptera, Chrysomelidae)
Source: Zookeys. 2025 Sep 19;1252:97–110. doi: 10.3897/zookeys.1252.146087 (PMC12475927; doi:10.3897/zookeys.1252.146087)
Supplement: XML Treatment for Chrysolina aino [file zookeys.1252.146087-treatment3.xml]

<!DOCTYPE tp:taxon-treatment
  PUBLIC "-//TaxonX//DTD Taxonomic Treatment Publishing DTD v0 20100105//EN" "tax-treatment-NSO.dtd">
<tp:taxon-treatment xmlns:tp="http://www.plazi.org/taxpub"><tp:treatment-meta><kwd-group><label>Taxon classification</label><kwd>
              <named-content content-type="kingdom">Animalia</named-content>
            </kwd><kwd>
              <named-content content-type="order">Coleoptera</named-content>
            </kwd><kwd>
              <named-content content-type="family">Chrysomelidae</named-content>
            </kwd></kwd-group><mixed-citation publication-type="journal"><person-group><name><surname>Takemoto</surname><given-names>Takuya</given-names></name><name><surname>Bieńkowski</surname><given-names>Andrzej O.</given-names></name><name><surname>Saitoh</surname><given-names>Satoru</given-names></name></person-group><article-title>﻿On the type specimens of representatives of the subgenus <tp:taxon-name><tp:taxon-name-part taxon-name-part-type="genus" reg="Chrysolina"/><tp:taxon-name-part taxon-name-part-type="subgenus" reg="Apterosoma">Apterosoma</tp:taxon-name-part></tp:taxon-name> Motschulsky, 1861 of the genus <italic><tp:taxon-name><tp:taxon-name-part taxon-name-part-type="genus" reg="Chrysolina">Chrysolina</tp:taxon-name-part></tp:taxon-name></italic> Motschulsky, 1861 (<tp:taxon-name><tp:taxon-name-part taxon-name-part-type="order">Coleoptera</tp:taxon-name-part></tp:taxon-name>, <tp:taxon-name><tp:taxon-name-part taxon-name-part-type="family">Chrysomelidae</tp:taxon-name-part></tp:taxon-name>)</article-title><source>Zookeys</source><day>19</day><month>09</month><year>2025</year><volume>1252</volume><fpage>97</fpage><lpage>110</lpage><pub-id pub-id-type="doi">10.3897/zookeys.1252.146087</pub-id></mixed-citation></tp:treatment-meta><tp:nomenclature><label>﻿</label><tp:taxon-name><object-id xmlns:xlink="http://www.w3.org/1999/xlink" content-type="arpha" xlink:type="simple">0C1A39B5-09A7-5F0D-A92A-C68CC95A10D4</object-id>
            <tp:taxon-name-part taxon-name-part-type="genus" reg="Chrysolina">Chrysolina</tp:taxon-name-part>
            <tp:taxon-name-part taxon-name-part-type="species" reg="aino">aino</tp:taxon-name-part>
          </tp:taxon-name><tp:taxon-authority>Takizawa, 1970</tp:taxon-authority><xref ref-type="fig" rid="F3">Figs 3K–M</xref><xref ref-type="fig" rid="F5">, 5</xref><xref ref-type="fig" rid="F6">, 6</xref><tp:nomenclature-citation-list><tp:nomenclature-citation><tp:taxon-name>
                <tp:taxon-name-part taxon-name-part-type="genus" reg="Chrysolina">Chrysolina</tp:taxon-name-part> <tp:taxon-name-part taxon-name-part-type="species" reg="aino">aino</tp:taxon-name-part></tp:taxon-name><comment>Takizawa, 1970: 117 (Japan: Hokkaido, Sapporo, Hoheikyo, holotype and paratypes in <named-content xmlns:xlink="http://www.w3.org/1999/xlink" content-type="dwc:institutional_code" xlink:title="Systematic Entomology Collection, Hokkaido University" xlink:href="http://grbio.org/institution/hokkaido-university" xlink:type="simple">SEHU</named-content>).</comment></tp:nomenclature-citation></tp:nomenclature-citation-list></tp:nomenclature><tp:treatment-sec sec-type="type material" id="SECID0EHLAG"><title>Type material examined.</title><p><bold><italic>Holotype</italic></bold> • ♂ (<named-content xmlns:xlink="http://www.w3.org/1999/xlink" content-type="dwc:institutional_code" xlink:title="Systematic Entomology Collection, Hokkaido University" xlink:href="http://grbio.org/institution/hokkaido-university" xlink:type="simple">SEHU</named-content>), Sapporo / Hokkaido / 17.VIII.1966 / H. Takizawa / Hoheikyo, leg. T. Kocha (typed on the back of the label) // Holo-type / <tp:taxon-name><tp:taxon-name-part taxon-name-part-type="genus" reg="Chrysolina">Chrysolina</tp:taxon-name-part></tp:taxon-name> ainu / Takizawa [typed on a red card] // HOLOTYPE / Appended label by / ÔHARA, INARI, KANBE / SUZUKI and HIRONAGA / 2006 // 000000261 / Sys. Ent / Hokkaido Univ. / Japan [<named-content xmlns:xlink="http://www.w3.org/1999/xlink" content-type="dwc:institutional_code" xlink:title="Systematic Entomology Collection, Hokkaido University" xlink:href="http://grbio.org/institution/hokkaido-university" xlink:type="simple">SEHU</named-content>].</p><p>Measurements of holotype. HW 2.33 mm; PEL 7.80 mm; EL 5.99 mm; EW 4.85 mm; APW 2.63 mm; PL 2.25 mm; <abbrev xmlns:xlink="http://www.w3.org/1999/xlink" xlink:title="maximum pronotum width" id="ABBRID0ECMAG" xlink:type="simple">MPW</abbrev> 3.73 mm; PPW 3.42 mm.</p><p><bold><italic>Paratypes</italic></bold>, <bold>Japan.</bold> Hokkaido: • 1 ♀ (<named-content xmlns:xlink="http://www.w3.org/1999/xlink" content-type="dwc:institutional_code" xlink:title="Systematic Entomology Collection, Hokkaido University" xlink:href="http://grbio.org/institution/hokkaido-university" xlink:type="simple">SEHU</named-content>), Sapporo/ 4.IX.1965 / H. Takizawa / Zyozankei (typed on the back of the label) // Paratype / <tp:taxon-name><tp:taxon-name-part taxon-name-part-type="genus" reg="Chrysolina">Chrysolina</tp:taxon-name-part></tp:taxon-name> ainu / Takizawa [typed on a pink card]; • 8 ♂ (<named-content xmlns:xlink="http://www.w3.org/1999/xlink" content-type="dwc:institutional_code" xlink:title="Systematic Entomology Collection, Hokkaido University" xlink:href="http://grbio.org/institution/hokkaido-university" xlink:type="simple">SEHU</named-content>), Sapporo/ 10.VII.1966 / H. Takizawa / Hoheikyo, leg. T. Kocha (typed on the back of the label) // Paratype / <tp:taxon-name><tp:taxon-name-part taxon-name-part-type="genus" reg="Chrysolina">Chrysolina</tp:taxon-name-part></tp:taxon-name> ainu / Takizawa [typed on pink card] // 0000002428 – 0000002435 / Sys. Ent / Hokkaido Univ. / Japan [<named-content xmlns:xlink="http://www.w3.org/1999/xlink" content-type="dwc:institutional_code" xlink:title="Systematic Entomology Collection, Hokkaido University" xlink:href="http://grbio.org/institution/hokkaido-university" xlink:type="simple">SEHU</named-content>] // PARATYPE / Appended label by / ÔHARA, INARI, KANBE / SUZUKI and HIRONAGA / 2007; • 2 ♀ (<named-content xmlns:xlink="http://www.w3.org/1999/xlink" content-type="dwc:institutional_code" xlink:title="Systematic Entomology Collection, Hokkaido University" xlink:href="http://grbio.org/institution/hokkaido-university" xlink:type="simple">SEHU</named-content>), same labels but 17.VIII.1966 and 0000002421, 0000002422; • 1 ♂ (<named-content xmlns:xlink="http://www.w3.org/1999/xlink" content-type="dwc:institutional_code" xlink:title="Systematic Entomology Collection, Hokkaido University" xlink:href="http://grbio.org/institution/hokkaido-university" xlink:type="simple">SEHU</named-content>), Nukabira / 17.VI.1966 / H. Takizawa // Paratype / <tp:taxon-name><tp:taxon-name-part taxon-name-part-type="genus" reg="Chrysolina">Chrysolina</tp:taxon-name-part></tp:taxon-name> ainu / Takizawa // PARATYPE / Appended label by / ÔHARA, INARI, KANBE / SUZUKI and HIRONAGA / 2007 // 0000002423 / Sys. Ent / Hokkaido Univ. / Japan [<named-content xmlns:xlink="http://www.w3.org/1999/xlink" content-type="dwc:institutional_code" xlink:title="Systematic Entomology Collection, Hokkaido University" xlink:href="http://grbio.org/institution/hokkaido-university" xlink:type="simple">SEHU</named-content>]; • 1 ♀ (<named-content xmlns:xlink="http://www.w3.org/1999/xlink" content-type="dwc:institutional_code" xlink:title="Systematic Entomology Collection, Hokkaido University" xlink:href="http://grbio.org/institution/hokkaido-university" xlink:type="simple">SEHU</named-content>), same labels but collected from Sapporo and 0000002424; • 1 ♂ (<named-content xmlns:xlink="http://www.w3.org/1999/xlink" content-type="dwc:institutional_code" xlink:title="Systematic Entomology Collection, Hokkaido University" xlink:href="http://grbio.org/institution/hokkaido-university" xlink:type="simple">SEHU</named-content>), Sapporo/ 9.VI.1966 / H. Takizawa / Hoheikyo (typed on the back of the label) // Paratype / <tp:taxon-name><tp:taxon-name-part taxon-name-part-type="genus" reg="Chrysolina">Chrysolina</tp:taxon-name-part></tp:taxon-name> ainu / Takizawa [typed on a pink card] // 0000002425 / Sys. Ent / Hokkaido Univ. / Japan [<named-content xmlns:xlink="http://www.w3.org/1999/xlink" content-type="dwc:institutional_code" xlink:title="Systematic Entomology Collection, Hokkaido University" xlink:href="http://grbio.org/institution/hokkaido-university" xlink:type="simple">SEHU</named-content>] // PARATYPE / Appended label by / ÔHARA, INARI, KANBE / SUZUKI and HIRONAGA; • 1 ♂ (<named-content xmlns:xlink="http://www.w3.org/1999/xlink" content-type="dwc:institutional_code" xlink:title="Systematic Entomology Collection, Hokkaido University" xlink:href="http://grbio.org/institution/hokkaido-university" xlink:type="simple">SEHU</named-content>), same labels but 18.VIII.1966 and 0000002426; • 1 ♂ (<named-content xmlns:xlink="http://www.w3.org/1999/xlink" content-type="dwc:institutional_code" xlink:title="Systematic Entomology Collection, Hokkaido University" xlink:href="http://grbio.org/institution/hokkaido-university" xlink:type="simple">SEHU</named-content>), Sapporo / Hokkaido / 4.IX.1965 / H. Takizawa / Zenibako-toge (typed on the back of the label) // Paratype / <tp:taxon-name><tp:taxon-name-part taxon-name-part-type="genus" reg="Chrysolina">Chrysolina</tp:taxon-name-part></tp:taxon-name> ainu / Takizawa [typed on pink card] // 0000002427 / Sys. Ent / Hokkaido Univ. / Japan [<named-content xmlns:xlink="http://www.w3.org/1999/xlink" content-type="dwc:institutional_code" xlink:title="Systematic Entomology Collection, Hokkaido University" xlink:href="http://grbio.org/institution/hokkaido-university" xlink:type="simple">SEHU</named-content>] // PARATYPE / Appended label by / ÔHARA, INARI, KANBE / SUZUKI and HIRONAGA / 2007; • 1 ♀ (<named-content xmlns:xlink="http://www.w3.org/1999/xlink" content-type="dwc:institutional_code" xlink:title="Systematic Entomology Collection, Hokkaido University" xlink:href="http://grbio.org/institution/hokkaido-university" xlink:type="simple">SEHU</named-content>), Sapporo/ 24.VIII.1966 / H. Takizawa / Mt. Sora-numa (typed on the back of the label) // Paratype [typed on a blue card] // PARATYPE / Appended label by / ÔHARA, INARI, KANBE / SUZUKI and HIRONAGA / 2007 // 0000003028 / Sys. Ent / Hokkaido Univ. / Japan [<named-content xmlns:xlink="http://www.w3.org/1999/xlink" content-type="dwc:institutional_code" xlink:title="Systematic Entomology Collection, Hokkaido University" xlink:href="http://grbio.org/institution/hokkaido-university" xlink:type="simple">SEHU</named-content>]; • 1 ♂ (<named-content xmlns:xlink="http://www.w3.org/1999/xlink" content-type="dwc:institutional_code" xlink:title="Systematic Entomology Collection, Hokkaido University" xlink:href="http://grbio.org/institution/hokkaido-university" xlink:type="simple">SEHU</named-content>), same labels but 7.VII.1965 and 0000003030; • 1 ♀ (<named-content xmlns:xlink="http://www.w3.org/1999/xlink" content-type="dwc:institutional_code" xlink:title="Systematic Entomology Collection, Hokkaido University" xlink:href="http://grbio.org/institution/hokkaido-university" xlink:type="simple">SEHU</named-content>), Sapporo/ 8.VI.1966 / H. Takizawa / Hoheikyo (typed on the back of the label) // Paratype [typed on a blue card] // PARATYPE / Appended label by / ÔHARA, INARI, KANBE / SUZUKI and HIRONAGA / 2007 // 0000003029 / Sys. Ent / Hokkaido Univ. / Japan [<named-content xmlns:xlink="http://www.w3.org/1999/xlink" content-type="dwc:institutional_code" xlink:title="Systematic Entomology Collection, Hokkaido University" xlink:href="http://grbio.org/institution/hokkaido-university" xlink:type="simple">SEHU</named-content>]; • 1 ♂, 3 ♀ (<named-content xmlns:xlink="http://www.w3.org/1999/xlink" content-type="dwc:institutional_code" xlink:title="Systematic Entomology Collection, Hokkaido University" xlink:href="http://grbio.org/institution/hokkaido-university" xlink:type="simple">SEHU</named-content>), Sapporo / 14.VII.1965 / H. Takizawa / Zyozankei (typed on the back of the label) // Paratype [typed on a blue card] // PARATYPE / Appended label by / ÔHARA, INARI, KANBE / SUZUKI and HIRONAGA / 2007 // 0000003031 – 3033, 0000003038 / Sys. Ent / Hokkaido Univ. / Japan [<named-content xmlns:xlink="http://www.w3.org/1999/xlink" content-type="dwc:institutional_code" xlink:title="Systematic Entomology Collection, Hokkaido University" xlink:href="http://grbio.org/institution/hokkaido-university" xlink:type="simple">SEHU</named-content>]; • 1 ♀ (<named-content xmlns:xlink="http://www.w3.org/1999/xlink" content-type="dwc:institutional_code" xlink:title="Systematic Entomology Collection, Hokkaido University" xlink:href="http://grbio.org/institution/hokkaido-university" xlink:type="simple">SEHU</named-content>), same labels but 3.VIII.1965 and 0000003039; • 1 ♂, 1 ♀ (<named-content xmlns:xlink="http://www.w3.org/1999/xlink" content-type="dwc:institutional_code" xlink:title="Systematic Entomology Collection, Hokkaido University" xlink:href="http://grbio.org/institution/hokkaido-university" xlink:type="simple">SEHU</named-content>), Sapporo / 10.VII.1966 / H. Takizawa / Hokeikyo (typed on the back of the label) // Paratype [typed on a blue card] // PARATYPE / Appended label by / ÔHARA, INARI, KANBE / SUZUKI and HIRONAGA / 2007 // 0000003040, 0000003041 / Sys. Ent / Hokkaido Univ. / Japan [<named-content xmlns:xlink="http://www.w3.org/1999/xlink" content-type="dwc:institutional_code" xlink:title="Systematic Entomology Collection, Hokkaido University" xlink:href="http://grbio.org/institution/hokkaido-university" xlink:type="simple">SEHU</named-content>]; • 2 ♂ (<named-content xmlns:xlink="http://www.w3.org/1999/xlink" content-type="dwc:institutional_code" xlink:title="Systematic Entomology Collection, Hokkaido University" xlink:href="http://grbio.org/institution/hokkaido-university" xlink:type="simple">SEHU</named-content>), Sapporo / 30.VI.1966 / H. Takizawa / Mt. Moiwa (typed on the back of the label) // Paratype [typed on a blue card] // PARATYPE / Appended label by / ÔHARA, INARI, KANBE / SUZUKI and HIRONAGA / 2007 // 0000003042, 0000003043 / Sys. Ent / Hokkaido Univ. / Japan [<named-content xmlns:xlink="http://www.w3.org/1999/xlink" content-type="dwc:institutional_code" xlink:title="Systematic Entomology Collection, Hokkaido University" xlink:href="http://grbio.org/institution/hokkaido-university" xlink:type="simple">SEHU</named-content>]; • 1 ♀ (<named-content xmlns:xlink="http://www.w3.org/1999/xlink" content-type="dwc:institutional_code" xlink:title="Systematic Entomology Collection, Hokkaido University" xlink:href="http://grbio.org/institution/hokkaido-university" xlink:type="simple">SEHU</named-content>), Sapporo / 19.VII.1965 / H. Takizawa / Zenibako-toge (typed on the back of the label) // Paratype [typed on a blue card] // PARATYPE / Appended label by / ÔHARA, INARI, KANBE / SUZUKI and HIRONAGA / 2007 // 0000003044 / Sys. Ent / Hokkaido Univ. / Japan [<named-content xmlns:xlink="http://www.w3.org/1999/xlink" content-type="dwc:institutional_code" xlink:title="Systematic Entomology Collection, Hokkaido University" xlink:href="http://grbio.org/institution/hokkaido-university" xlink:type="simple">SEHU</named-content>]; • 1 ♂ (<named-content xmlns:xlink="http://www.w3.org/1999/xlink" content-type="dwc:institutional_code" xlink:title="Systematic Entomology Collection, Hokkaido University" xlink:href="http://grbio.org/institution/hokkaido-university" xlink:type="simple">SEHU</named-content>), same labels but 7.VII.1965 and 0000003045.</p></tp:treatment-sec><tp:treatment-sec sec-type="material" id="SECID0EZQAG"><title>Other material examined.</title><p><bold>Japan.</bold> Hokkaido: • 1 ♂ (<named-content xmlns:xlink="http://www.w3.org/1999/xlink" content-type="dwc:institutional_code" xlink:title="Systematic Entomology Collection, Hokkaido University" xlink:href="http://grbio.org/institution/hokkaido-university" xlink:type="simple">SEHU</named-content>), Soranuma-dake, VI.1977, emergence (Bred.), NR. 458., TT0000338; • 1 ♂ (<named-content xmlns:xlink="http://www.w3.org/1999/xlink" content-type="dwc:institutional_code" xlink:title="Systematic Entomology Collection, Hokkaido University" xlink:href="http://grbio.org/institution/hokkaido-university" xlink:type="simple">SEHU</named-content>), Tokachi, Nukabira, 11-VII.1961, I. Miyagi leg., TT0000346; • 1 ♀ (<named-content xmlns:xlink="http://www.w3.org/1999/xlink" content-type="dwc:institutional_code" xlink:title="Systematic Entomology Collection, Hokkaido University" xlink:href="http://grbio.org/institution/hokkaido-university" xlink:type="simple">SEHU</named-content>), Nukabira, 3-VIII. 1949, C. Watanabe leg. (typed on the back of the label), TT0000347.</p></tp:treatment-sec><tp:treatment-sec sec-type="distribution" id="SECID0ENRAG"><title>Distribution.</title><p>Japan: Hokkaido.</p></tp:treatment-sec><tp:treatment-sec sec-type="remarks" id="SECID0ESRAG"><title>Remarks.</title><p>As mentioned above, at present, <italic><tp:taxon-name><tp:taxon-name-part taxon-name-part-type="genus" reg="Chrysolina">Ch.</tp:taxon-name-part> <tp:taxon-name-part taxon-name-part-type="species" reg="aino">aino</tp:taxon-name-part></tp:taxon-name></italic> is treated as Morphological group EII and EIII: Unit EII-1, EII-2, EIII-1 and EIII-2. Considering the distribution range, two paratype specimens collected at “Mt. Sora-numa” (0000003028, 0000003030) ought to be considered Unit EII-2, but after checking external traits, they were found to be Unit EIII-1. Both holotype and paratype correspond to Unit EIII-1, but one of the paratypes, (0000002423) collected in Nukabira has different hind wings and median lobe of the male genitalia. Nukadaira is located in the northern part of the Tokachi region of Hokkaido, and Unit F (<italic><tp:taxon-name><tp:taxon-name-part taxon-name-part-type="genus" reg="Chrysolina">Ch.</tp:taxon-name-part> <tp:taxon-name-part taxon-name-part-type="species" reg="porosirensis">porosirensis</tp:taxon-name-part></tp:taxon-name></italic>) is distributed here. However, this paratype differs from Unit F in external traits such as the shape of the median lobe and hind wings. The apex of the median lobe of this paratype gradual expands toward the apex in dorsal view (Fig. <xref ref-type="fig" rid="F5">5C, D</xref>), the hind wing is remarkably degenerated and furnished with four veins (Fig. <xref ref-type="fig" rid="F3">3J</xref>). The pronotum is greenish blue with a sheen and the elytron is yellowish orange with a sheen (Fig. <xref ref-type="fig" rid="F4">4C</xref>). These features are similar to Unit EII-2 distributed from the southern area of Ishikari District to the western part of Iburi District. Since it is unlikely that this unit has an exclave distribution, we suspected that it was mislabeled. However, we found two other specimens (TT0000346, 347) collected at Nukabira on different dates by different collectors that are very similar to this paratype. This indicates that the label of the paratype is not mistyped and there is a possibility that Unit EII-2 or another similar unit is distributed in Nukabira, but the number of specimens is too small to properly characterize the identity these populations.</p><fig id="F5" position="float" orientation="portrait"><object-id xmlns:xlink="http://www.w3.org/1999/xlink" content-type="doi" xlink:type="simple">10.3897/zookeys.1252.146087.figure5</object-id><object-id xmlns:xlink="http://www.w3.org/1999/xlink" content-type="arpha" xlink:type="simple">47D93691-31C0-5868-9599-649A64BBE316</object-id><label>Figure 5.</label><caption><p><italic><tp:taxon-name><tp:taxon-name-part taxon-name-part-type="genus" reg="Chrysolina">Chrysolina</tp:taxon-name-part> <tp:taxon-name-part taxon-name-part-type="species" reg="aino">aino</tp:taxon-name-part></tp:taxon-name></italic> Takizawa, 1970. <bold>A, B.</bold> Holotype. <bold>A.</bold> Habitus, dorsal view; <bold>B.</bold> Labels; <bold>C, D.</bold> Paratype (0000002423). <bold>C.</bold> Habitus, dorsal view; <bold>D.</bold> Labels. Photographs by Takuya Takemoto.</p></caption><graphic xmlns:xlink="http://www.w3.org/1999/xlink" xlink:href="zookeys-1252-097_article-146087__-g005.jpg" position="float" orientation="portrait" xlink:type="simple" id="oo_1419991.jpg"><uri content-type="original_file" xlink:type="simple">https://binary.pensoft.net/fig/1419991</uri></graphic></fig><fig id="F6" position="float" orientation="portrait"><object-id xmlns:xlink="http://www.w3.org/1999/xlink" content-type="doi" xlink:type="simple">10.3897/zookeys.1252.146087.figure6</object-id><object-id xmlns:xlink="http://www.w3.org/1999/xlink" content-type="arpha" xlink:type="simple">0E3E1159-FD7B-5DDF-919F-ED561A87D095</object-id><label>Figure 6.</label><caption><p>Median lobes of <italic><tp:taxon-name><tp:taxon-name-part taxon-name-part-type="genus" reg="Chrysolina">Chrysolina</tp:taxon-name-part> <tp:taxon-name-part taxon-name-part-type="species" reg="aino">aino</tp:taxon-name-part></tp:taxon-name></italic>. <bold>A, B.</bold> Holotype. <bold>A.</bold> Dorsal view; <bold>B.</bold> Lateral view; <bold>C, D.</bold> Paratype (0000002423). <bold>C.</bold> Dorsal view; <bold>D.</bold> Lateral view; <bold>E, F.</bold> Unit EII-2 (TT0000338). <bold>E.</bold> Dorsal view; <bold>F.</bold> Lateral view. Photographs by Takuya Takemoto.</p></caption><graphic xmlns:xlink="http://www.w3.org/1999/xlink" xlink:href="zookeys-1252-097_article-146087__-g006.jpg" position="float" orientation="portrait" xlink:type="simple" id="oo_1419992.jpg"><uri content-type="original_file" xlink:type="simple">https://binary.pensoft.net/fig/1419992</uri></graphic></fig><p>All type labels of this species are mistyped as <italic><tp:taxon-name><tp:taxon-name-part taxon-name-part-type="genus" reg="Chrysolina">Chrysolina</tp:taxon-name-part></tp:taxon-name></italic> “<italic>ainu</italic>”, instead of <italic><tp:taxon-name><tp:taxon-name-part taxon-name-part-type="genus" reg="Chrysolina">Chrysolina</tp:taxon-name-part> <tp:taxon-name-part taxon-name-part-type="species" reg="aino">aino</tp:taxon-name-part></tp:taxon-name></italic>. In the original description, the species epithet was given as “<italic><tp:taxon-name><tp:taxon-name-part taxon-name-part-type="genus" reg="Chrysolina"/><tp:taxon-name-part taxon-name-part-type="species" reg="aino">aino</tp:taxon-name-part></tp:taxon-name></italic>”, and subsequent literature has consistently used this spelling. Upon inquiry, Dr Takizawa, the author of the original description, confirmed that the spelling “<italic>ainu</italic>” found on the type labels was a handwritten mistake, and that <italic><tp:taxon-name><tp:taxon-name-part taxon-name-part-type="genus" reg="Chrysolina">Chrysolina</tp:taxon-name-part> <tp:taxon-name-part taxon-name-part-type="species" reg="aino">aino</tp:taxon-name-part></tp:taxon-name></italic> is the correct and valid name.</p><p>In <xref ref-type="bibr" rid="B3">Bieńkowski (2007)</xref>, <italic><tp:taxon-name><tp:taxon-name-part taxon-name-part-type="genus" reg="Chrysolina">Ch.</tp:taxon-name-part> <tp:taxon-name-part taxon-name-part-type="species" reg="aino">aino</tp:taxon-name-part></tp:taxon-name></italic> is recorded from Korea for the first time, but this record is excluded here because it is not an appropriate distribution assuming that <italic><tp:taxon-name><tp:taxon-name-part taxon-name-part-type="genus" reg="Chrysolina">Ch.</tp:taxon-name-part> <tp:taxon-name-part taxon-name-part-type="species" reg="aino">aino</tp:taxon-name-part></tp:taxon-name></italic> is treated as Morphological group EII and EIII: EII-1, EII-2, EIII-1 and EIII-2, as indicated above.</p><p>According to <xref ref-type="bibr" rid="B2">Bieńkowski (2001)</xref>, there are two specimens collected from Honshu, Kobe as “Additional specimens”. From examining them, the habitus and genitalia agree with Unit C-1. This record, as well as the record of <italic><tp:taxon-name><tp:taxon-name-part taxon-name-part-type="genus" reg="Chrysolina">Ch.</tp:taxon-name-part> <tp:taxon-name-part taxon-name-part-type="species" reg="angusticollis">angusticollis</tp:taxon-name-part></tp:taxon-name></italic> from Yokohama, need to be re-examined because no other records or other specimens have been found, and we will refrain from recording it here as a distribution.</p></tp:treatment-sec><tp:treatment-sec><!--Section generated to contain objects referenced in tp:taxon-treatment.--><fig id="F3" position="float" orientation="portrait"><object-id xmlns:xlink="http://www.w3.org/1999/xlink" content-type="doi" xlink:type="simple">10.3897/zookeys.1252.146087.figure3</object-id><object-id xmlns:xlink="http://www.w3.org/1999/xlink" content-type="arpha" xlink:type="simple">72F8FA26-F67A-5724-B59B-58D4750A843B</object-id><label>Figure 3.</label><caption><p>Hind wing of <italic><tp:taxon-name><tp:taxon-name-part taxon-name-part-type="genus" reg="Chrysolina">Chrysolina</tp:taxon-name-part> <tp:taxon-name-part taxon-name-part-type="species" reg="angusticollis">angusticollis</tp:taxon-name-part></tp:taxon-name></italic>, females (<bold>A-J</bold>) and <italic><tp:taxon-name><tp:taxon-name-part taxon-name-part-type="genus" reg="Chrysolina">Chrysolina</tp:taxon-name-part> <tp:taxon-name-part taxon-name-part-type="species" reg="aino">aino</tp:taxon-name-part></tp:taxon-name></italic>, males (<bold>I-K</bold>). <bold>A.</bold> Syntype; <bold>B–D.</bold> Unit C-1. <bold>B.</bold> TT0000333; <bold>C.</bold> TT0000337; <bold>D.</bold> TT0000367; <bold>E–H.</bold> Unit B-1. <bold>E.</bold> TT0000335; <bold>F.</bold> TT0000368; <bold>G.</bold> TT0000342; <bold>H.</bold> TT0000369; <bold>I, J.</bold> Syntypes of <italic><tp:taxon-name><tp:taxon-name-part taxon-name-part-type="genus" reg="Chrysomela">Chrysomela</tp:taxon-name-part> <tp:taxon-name-part taxon-name-part-type="species" reg="japana">japana</tp:taxon-name-part></tp:taxon-name></italic>. <bold>I.</bold> Fig. <xref ref-type="fig" rid="F4">4G–I</xref>; <bold>J.</bold> Fig. <xref ref-type="fig" rid="F4">4D–F</xref>; <bold>K.</bold> Holotype; <bold>L.</bold> Paratype (0000002423); <bold>M.</bold> Unit EII-2 (TT0000338). Photographs by Takuya Takemoto.</p></caption><graphic xmlns:xlink="http://www.w3.org/1999/xlink" xlink:href="zookeys-1252-097_article-146087__-g003.jpg" position="float" orientation="portrait" xlink:type="simple" id="oo_1419989.jpg"><uri content-type="original_file" xlink:type="simple">https://binary.pensoft.net/fig/1419989</uri></graphic></fig><fig id="F4" position="float" orientation="portrait"><object-id xmlns:xlink="http://www.w3.org/1999/xlink" content-type="doi" xlink:type="simple">10.3897/zookeys.1252.146087.figure4</object-id><object-id xmlns:xlink="http://www.w3.org/1999/xlink" content-type="arpha" xlink:type="simple">C6CF65F9-8573-5C07-B8B7-F54ADC5FE1E1</object-id><label>Figure 4.</label><caption><p><italic><tp:taxon-name><tp:taxon-name-part taxon-name-part-type="genus" reg="Chrysomela">Chrysomela</tp:taxon-name-part> <tp:taxon-name-part taxon-name-part-type="species" reg="japana">japana</tp:taxon-name-part></tp:taxon-name></italic> Baly, 1874, syntypes. <bold>A.</bold> Male habitus, dorsal view; <bold>B.</bold> Female habitus, lateral view; <bold>C.</bold> Labels; <bold>D.</bold> Female habitus, dorsal view; <bold>E.</bold> Male habitus, lateral view; <bold>F.</bold> Labels; <bold>G.</bold> Female habitus, dorsal view; <bold>H.</bold> Female habitus, lateral view; <bold>I.</bold> Labels. Photographs by Takuya Takemoto.</p></caption><graphic xmlns:xlink="http://www.w3.org/1999/xlink" xlink:href="zookeys-1252-097_article-146087__-g004.jpg" position="float" orientation="portrait" xlink:type="simple" id="oo_1419990.jpg"><uri content-type="original_file" xlink:type="simple">https://binary.pensoft.net/fig/1419990</uri></graphic></fig></tp:treatment-sec><ref-list><ref id="B3"><mixed-citation xmlns:xlink="http://www.w3.org/1999/xlink" xlink:type="simple"><person-group><name name-style="western"><surname>Bieńkowski</surname><given-names>OA</given-names></name></person-group> (<year>2007</year>) A Monograph of the genus <italic><tp:taxon-name><tp:taxon-name-part taxon-name-part-type="genus">Chrysolina</tp:taxon-name-part></tp:taxon-name></italic> Motschulsky, 1860 (<tp:taxon-name><tp:taxon-name-part taxon-name-part-type="order">Coleoptera</tp:taxon-name-part></tp:taxon-name>: <tp:taxon-name><tp:taxon-name-part taxon-name-part-type="family">Chrysomelidae</tp:taxon-name-part></tp:taxon-name>) of the world. Part 1. Moscow: Techpolygraphcentre Publ., 417 pp.</mixed-citation></ref><ref id="B2"><mixed-citation xmlns:xlink="http://www.w3.org/1999/xlink" xlink:type="simple"><person-group><name name-style="western"><surname>Bieńkowski</surname><given-names>OA</given-names></name></person-group> (<year>2001</year>) <article-title>A study on the genus <italic><tp:taxon-name><tp:taxon-name-part taxon-name-part-type="genus">Chrysolina</tp:taxon-name-part></tp:taxon-name></italic> MOTSCHULSKY, 1860, with a checklist of all the described subgenera, species, subspecies, and synonyms (<tp:taxon-name><tp:taxon-name-part taxon-name-part-type="order">Coleoptera</tp:taxon-name-part></tp:taxon-name>: <tp:taxon-name><tp:taxon-name-part taxon-name-part-type="family">Chrysomelidae</tp:taxon-name-part></tp:taxon-name>: <tp:taxon-name><tp:taxon-name-part taxon-name-part-type="subfamily">Chrysomelinae</tp:taxon-name-part></tp:taxon-name>).</article-title><source>Genus</source><volume>12</volume>(<issue>2</issue>): <fpage>105</fpage>–<lpage>235</lpage>.</mixed-citation></ref></ref-list></tp:taxon-treatment>
