# Supplementary material for: ﻿On the type specimens of representatives of the subgenus Apterosoma Motschulsky, 1861 of the genus Chrysolina Motschulsky, 1861 (Coleoptera, Chrysomelidae)
Source: Zookeys. 2025 Sep 19;1252:97–110. doi: 10.3897/zookeys.1252.146087 (PMC12475927; doi:10.3897/zookeys.1252.146087)
Supplement: XML Treatment for Chrysolina porosirensis [file zookeys.1252.146087-treatment4.xml]

<!DOCTYPE tp:taxon-treatment
  PUBLIC "-//TaxonX//DTD Taxonomic Treatment Publishing DTD v0 20100105//EN" "tax-treatment-NSO.dtd">
<tp:taxon-treatment xmlns:tp="http://www.plazi.org/taxpub"><tp:treatment-meta><kwd-group><label>Taxon classification</label><kwd>
              <named-content content-type="kingdom">Animalia</named-content>
            </kwd><kwd>
              <named-content content-type="order">Coleoptera</named-content>
            </kwd><kwd>
              <named-content content-type="family">Chrysomelidae</named-content>
            </kwd></kwd-group><mixed-citation publication-type="journal"><person-group><name><surname>Takemoto</surname><given-names>Takuya</given-names></name><name><surname>Bieńkowski</surname><given-names>Andrzej O.</given-names></name><name><surname>Saitoh</surname><given-names>Satoru</given-names></name></person-group><article-title>﻿On the type specimens of representatives of the subgenus <tp:taxon-name><tp:taxon-name-part taxon-name-part-type="genus" reg="Chrysolina"/><tp:taxon-name-part taxon-name-part-type="subgenus" reg="Apterosoma">Apterosoma</tp:taxon-name-part></tp:taxon-name> Motschulsky, 1861 of the genus <italic><tp:taxon-name><tp:taxon-name-part taxon-name-part-type="genus" reg="Chrysolina">Chrysolina</tp:taxon-name-part></tp:taxon-name></italic> Motschulsky, 1861 (<tp:taxon-name><tp:taxon-name-part taxon-name-part-type="order">Coleoptera</tp:taxon-name-part></tp:taxon-name>, <tp:taxon-name><tp:taxon-name-part taxon-name-part-type="family">Chrysomelidae</tp:taxon-name-part></tp:taxon-name>)</article-title><source>Zookeys</source><day>19</day><month>09</month><year>2025</year><volume>1252</volume><fpage>97</fpage><lpage>110</lpage><pub-id pub-id-type="doi">10.3897/zookeys.1252.146087</pub-id></mixed-citation></tp:treatment-meta><tp:nomenclature><label>﻿</label><tp:taxon-name><object-id xmlns:xlink="http://www.w3.org/1999/xlink" content-type="arpha" xlink:type="simple">9FFFD7D4-FD7C-5F6E-8F63-4BD47E8CC0B9</object-id>
            <tp:taxon-name-part taxon-name-part-type="genus" reg="Chrysolina">Chrysolina</tp:taxon-name-part>
            <tp:taxon-name-part taxon-name-part-type="species" reg="porosirensis">porosirensis</tp:taxon-name-part>
          </tp:taxon-name><tp:taxon-authority>Takizawa, 1970</tp:taxon-authority><xref ref-type="fig" rid="F7">Fig. 7</xref><tp:nomenclature-citation-list><tp:nomenclature-citation><tp:taxon-name>
                <tp:taxon-name-part taxon-name-part-type="genus" reg="Chrysolina">Chrysolina</tp:taxon-name-part> <tp:taxon-name-part taxon-name-part-type="species" reg="porosirensis">porosirensis</tp:taxon-name-part></tp:taxon-name><comment>Takizawa, 1970: 120 (Japan: Hokkaido, Niikappu, Nanatsu-numa Cirque, holotype and paratypes in <named-content xmlns:xlink="http://www.w3.org/1999/xlink" content-type="dwc:institutional_code" xlink:title="Systematic Entomology Collection, Hokkaido University" xlink:href="http://grbio.org/institution/hokkaido-university" xlink:type="simple">SEHU</named-content>).</comment></tp:nomenclature-citation><tp:nomenclature-citation><tp:taxon-name>
                <tp:taxon-name-part taxon-name-part-type="genus" reg="Chrysolina">Chrysolina</tp:taxon-name-part> <tp:taxon-name-part taxon-name-part-type="species" reg="porosinensis">porosinensis</tp:taxon-name-part></tp:taxon-name><comment>(sic): <xref ref-type="bibr" rid="B4">Bourdonné and Doguet (1991)</xref>: 56.</comment></tp:nomenclature-citation></tp:nomenclature-citation-list></tp:nomenclature><tp:treatment-sec sec-type="type material" id="SECID0EO1AG"><title>Type material examined.</title><p><bold><italic>Holotype</italic></bold> • ♂ (<named-content xmlns:xlink="http://www.w3.org/1999/xlink" content-type="dwc:institutional_code" xlink:title="Systematic Entomology Collection, Hokkaido University" xlink:href="http://grbio.org/institution/hokkaido-university" xlink:type="simple">SEHU</named-content>), Nanatunuma / Hidaka Mts. / 10.VII.1965 / Umezawa // Holo -type / <tp:taxon-name><tp:taxon-name-part taxon-name-part-type="genus" reg="Chrysolina">Chrysolina</tp:taxon-name-part></tp:taxon-name> / <tp:taxon-name><tp:taxon-name-part taxon-name-part-type="genus" reg="Chrysolina"/><tp:taxon-name-part taxon-name-part-type="species" reg="porosirensis">porosirensis</tp:taxon-name-part></tp:taxon-name> / Takizawa [typed on a red label] // HOLOTYPE / The label attached by / ÔHARA and HIRONAGA / 2006 // 0000000264 / Sys. Ent / Hokkaido Univ. / Japan [<named-content xmlns:xlink="http://www.w3.org/1999/xlink" content-type="dwc:institutional_code" xlink:title="Systematic Entomology Collection, Hokkaido University" xlink:href="http://grbio.org/institution/hokkaido-university" xlink:type="simple">SEHU</named-content>].</p><fig id="F7" position="float" orientation="portrait"><object-id xmlns:xlink="http://www.w3.org/1999/xlink" content-type="doi" xlink:type="simple">10.3897/zookeys.1252.146087.figure7</object-id><object-id xmlns:xlink="http://www.w3.org/1999/xlink" content-type="arpha" xlink:type="simple">81211B1B-CB73-50D0-A7EA-2BDCE68D8F72</object-id><label>Figure 7.</label><caption><p><italic><tp:taxon-name><tp:taxon-name-part taxon-name-part-type="genus" reg="Chrysolina">Chrysolina</tp:taxon-name-part> <tp:taxon-name-part taxon-name-part-type="species" reg="porosirensis">porosirensis</tp:taxon-name-part></tp:taxon-name></italic> Takizawa, 1970, holotype. <bold>A.</bold> Habitus, dorsal view; <bold>B.</bold> Median lobe, dorsal view; <bold>C.</bold> Labels. Photographs by Takuya Takemoto.</p></caption><graphic xmlns:xlink="http://www.w3.org/1999/xlink" xlink:href="zookeys-1252-097_article-146087__-g007.jpg" position="float" orientation="portrait" xlink:type="simple" id="oo_1419993.jpg"><uri content-type="original_file" xlink:type="simple">https://binary.pensoft.net/fig/1419993</uri></graphic></fig><p>Measurements of Holotype. HW 2.21 mm; PEL 6.33 mm; EL 4.69 mm; EW 3.92 mm; APW 2.42 mm; PL 1.85 mm; <abbrev xmlns:xlink="http://www.w3.org/1999/xlink" xlink:title="maximum pronotum width" id="ABBRID0EQ3AG" xlink:type="simple">MPW</abbrev> 3.39 mm; PPW 3.04 mm.</p><p><bold><italic>Paratypes</italic></bold> • 8 ♂, 1 ♀ (<named-content xmlns:xlink="http://www.w3.org/1999/xlink" content-type="dwc:institutional_code" xlink:title="Systematic Entomology Collection, Hokkaido University" xlink:href="http://grbio.org/institution/hokkaido-university" xlink:type="simple">SEHU</named-content>), Mt. Porosiri, Mts. Hidaka / Hokkaido, 21.Vii.1967 / Kumata, Kocha, Ueda et. // Paratype / <tp:taxon-name><tp:taxon-name-part taxon-name-part-type="genus" reg="Chrysolina">Chrysolina</tp:taxon-name-part></tp:taxon-name> / <tp:taxon-name><tp:taxon-name-part taxon-name-part-type="genus" reg="Chrysolina"/><tp:taxon-name-part taxon-name-part-type="species" reg="porosirensis">porosirensis</tp:taxon-name-part></tp:taxon-name> / Takizawa // PARATYPE / Appended label by / ÔHARA, INARI, KANBE / SUZUKI and HIRONAGA / 2007 // 0000002409, 2410, 2413, 2415–2420 / Sys. Ent / Hokkaido Univ. / Japan [<named-content xmlns:xlink="http://www.w3.org/1999/xlink" content-type="dwc:institutional_code" xlink:title="Systematic Entomology Collection, Hokkaido University" xlink:href="http://grbio.org/institution/hokkaido-university" xlink:type="simple">SEHU</named-content>]; • 1 ♀ (<named-content xmlns:xlink="http://www.w3.org/1999/xlink" content-type="dwc:institutional_code" xlink:title="Systematic Entomology Collection, Hokkaido University" xlink:href="http://grbio.org/institution/hokkaido-university" xlink:type="simple">SEHU</named-content>), Nanatunuma / Hidaka Mts., / 10.VII.1965 / Umegawa //Paratype / C. porosiren- / sis, Taki. // 0000002414 / Sys. Ent / Hokkaido Univ. / Japan [<named-content xmlns:xlink="http://www.w3.org/1999/xlink" content-type="dwc:institutional_code" xlink:title="Systematic Entomology Collection, Hokkaido University" xlink:href="http://grbio.org/institution/hokkaido-university" xlink:type="simple">SEHU</named-content>] // PARATYPE / Appended label by / ÔHARA, INARI, KANBE / SUZUKI and HIRONAGA / 2007; • 1 ♂ (<named-content xmlns:xlink="http://www.w3.org/1999/xlink" content-type="dwc:institutional_code" xlink:title="Systematic Entomology Collection, Hokkaido University" xlink:href="http://grbio.org/institution/hokkaido-university" xlink:type="simple">SEHU</named-content>), Nukabira / Hokkaido / 18.VI.1966 / H. Takizawa // (フキ) // Paratype / <tp:taxon-name><tp:taxon-name-part taxon-name-part-type="genus" reg="Chrysolina">Chrysolina</tp:taxon-name-part> <tp:taxon-name-part taxon-name-part-type="species" reg="porosirensis">porosirensis</tp:taxon-name-part></tp:taxon-name> / Takizawa [typed on a pink card] // PARATYPE / Appended label by / ÔHARA, INARI, KANBE / SUZUKI and HIRONAGA / 2007 // 0000002411 / Sys. Ent / Hokkaido Univ. / Japan [<named-content xmlns:xlink="http://www.w3.org/1999/xlink" content-type="dwc:institutional_code" xlink:title="Systematic Entomology Collection, Hokkaido University" xlink:href="http://grbio.org/institution/hokkaido-university" xlink:type="simple">SEHU</named-content>]; • 1 ♂ (<named-content xmlns:xlink="http://www.w3.org/1999/xlink" content-type="dwc:institutional_code" xlink:title="Systematic Entomology Collection, Hokkaido University" xlink:href="http://grbio.org/institution/hokkaido-university" xlink:type="simple">SEHU</named-content>), Daiseuzan / Hokkaido / 27.VII.1965 / T. Kocha / Mt. Hakuun dake (typed on the back of the label) // Paratype / <tp:taxon-name><tp:taxon-name-part taxon-name-part-type="genus" reg="Chrysolina">Chrysolina</tp:taxon-name-part> <tp:taxon-name-part taxon-name-part-type="species" reg="porosirensis">porosirensis</tp:taxon-name-part></tp:taxon-name> / Takizawa [typed on a pink card] // 0000002412 / Sys. Ent / Hokkaido Univ. / Japan [<named-content xmlns:xlink="http://www.w3.org/1999/xlink" content-type="dwc:institutional_code" xlink:title="Systematic Entomology Collection, Hokkaido University" xlink:href="http://grbio.org/institution/hokkaido-university" xlink:type="simple">SEHU</named-content>] / ARATYPE / Appended label by / ÔHARA, INARI, KANBE / SUZUKI and HIRONAGA / 2007.</p></tp:treatment-sec><tp:treatment-sec sec-type="distribution" id="SECID0E55AG"><title>Distribution.</title><p>Kunashiri Isl., Hokkaido.</p></tp:treatment-sec><ref-list><ref id="B4"><mixed-citation xmlns:xlink="http://www.w3.org/1999/xlink" xlink:type="simple"><person-group><name name-style="western"><surname>Bourdonné</surname><given-names>JC</given-names></name><name name-style="western"><surname>Doguet</surname><given-names>S</given-names></name></person-group> (<year>1991</year>) <article-title>Données sur la biosystématique des <tp:taxon-name><tp:taxon-name-part taxon-name-part-type="genus">Chrysolina</tp:taxon-name-part></tp:taxon-name> 1. s. (<tp:taxon-name><tp:taxon-name-part taxon-name-part-type="order">Coleoptera</tp:taxon-name-part></tp:taxon-name>: <tp:taxon-name><tp:taxon-name-part taxon-name-part-type="family">Chrysomelidae</tp:taxon-name-part></tp:taxon-name>: <tp:taxon-name><tp:taxon-name-part taxon-name-part-type="subfamily">Chrysomelinae</tp:taxon-name-part></tp:taxon-name>). Annales de la Société Entomologique de France (N. S.</article-title><source>)</source><volume>27</volume>: <fpage>29</fpage>–<lpage>64</lpage>. <ext-link xlink:href="10.1080/21686351.1991.12277622" ext-link-type="doi" xlink:type="simple">https://doi.org/10.1080/21686351.1991.12277622</ext-link></mixed-citation></ref></ref-list></tp:taxon-treatment>
